# Supplementary material for: HIV-1 Circulating Recombinant Forms (CRFs) and Unique Recombinant Forms (URFs) in Israel, 2010–2018
Source: Viruses. 2022 Sep 6;14(9):1970. doi: 10.3390/v14091970 (PMC9502407; doi:10.3390/v14091970)
Supplement: Supplementary file 1 [file viruses-14-01970-s001.zip]

Archive with 3 entries (2 files):
- viruses-1835931-supplementary/
- viruses-1835931-supplementary/Supplementary Materials_OM figs1,s2 table S1 excel and s2 FINAL 070722.pdf
- viruses-1835931-supplementary/Table S1 - Subtyping of pol Region results_070722 FINAL.xlsx
