# Supplementary material for: HIV-1 Circulating Recombinant Forms (CRFs) and Unique Recombinant Forms (URFs) in Israel, 2010–2018
Source: Viruses. 2022 Sep 6;14(9):1970. doi: 10.3390/v14091970 (PMC9502407; doi:10.3390/v14091970)
Supplement: Supplementary file 1 [file viruses-14-01970-s001.zip › viruses-1835931-supplementary/Table S1 - Subtyping of pol Region results_070722 FINAL.xlsx]

## Sheet: גיליון1
Accession number	Sample number	RIP PR	RIP RT	RIP PR-RT	RDP RT	RDP5 PR-RT	Conclusion: HIV-1 subtype	Comments
	1000424	02_AG	02_AG	02_AG	N/A	A1/G	CRF02_AG
	1000439	02_AG	02_AG	02_AG	N/A	A1/G	CRF02_AG
	1000298	02_AG	02_AG	02_AG	N/A	A1/G	CRF02_AG
	1000968	02_AG	02_AG	02_AG	N/A	A1/G	CRF02_AG
	1000612	02_AG	02_AG	02_AG	N/A	N/A	CRF02_AG
	1000834	02_AG	02_AG	02_AG	N/A	A1/G	CRF02_AG
	59068	02_AG	02_AG	02_AG	N/A	A1/G	CRF02_AG
PR-MZ766963;RT-MZ767275	59072	02_AG	02_AG	02_AG	N/A	A1/G	CRF02_AG
PR-MZ767077;RT-MZ767389	73068	02_AG	02_AG	02_AG	N/A	N/A	CRF02_AG
	59070	02_AG	02_AG	02_AG	N/A	A1/G	CRF02_AG
	60739	02_AG	02_AG	02_AG	N/A	N/A	CRF02_AG
	63054	02_AG	02_AG	02_AG	N/A	N/A	CRF02_AG
	63939	02_AG	02_AG	02_AG	N/A	A1/G	CRF02_AG
	69291	02_AG	02_AG	02_AG	N/A	A1/G	CRF02_AG
PR-MZ767074;RT-MZ767386	72394	02_AG	02_AG	02_AG	N/A	A1/G	CRF02_AG
	73760	02_AG	02_AG	02_AG	N/A	N/A	CRF02_AG
	74455	02_AG	02_AG	02_AG	N/A	A1/G	CRF02_AG
	77437	02_AG	02_AG	02_AG	N/A	A1/G	CRF02_AG
	73208	02_AG	02_AG	02_AG	N/A	A1/G	CRF02_AG
	85498	02_AG	02_AG	02_AG	N/A	N/A	CRF02_AG
PR-MZ767090;RT-MZ767402	73867	02_AG	02_AG	02_AG	N/A	N/A	CRF02_AG
PR-MZ767094;RT-MZ767406	74074	02_AG	02_AG	02_AG	N/A	A1/G	CRF02_AG
	87051	02_AG	02_AG	02_AG	N/A	A1/G	CRF02_AG
	75671	02_AG	02_AG	02_AG	N/A	N/A	CRF02_AG
PR-MZ767139;RT-MZ767451	79694	02_AG	02_AG	02_AG	N/A	N/A	CRF02_AG
	81241	02_AG	02_AG	02_AG	N/A	A1/G	CRF02_AG
PR-MZ767164;RT- MZ767476	82623	02_AG	02_AG	02_AG	N/A	N/A	CRF02_AG
PR-MZ767171;RT-MZ767483	83005	02_AG	02_AG	02_AG	N/A	N/A	CRF02_AG
	84275	02_AG	02_AG	02_AG	N/A	N/A	CRF02_AG
	87034	02_AG	02_AG	02_AG	N/A	N/A	CRF02_AG
PR-MZ767219;RT-MZ767531	88258	02_AG	02_AG	02_AG	N/A	A1/G	CRF02_AG
PR-MZ767231;RT-MZ767543	89436	02_AG	02_AG	02_AG	N/A	N/A	CRF02_AG
	82612	02_AG	02_AG	02_AG	N/A	N/A	CRF02_AG
	88165	02_AG	02_AG	02_AG	N/A	N/A	CRF02_AG
	79301	02_AG	02_AG	02_AG	N/A	N/A	CRF02_AG
	1000895	02_AG	02_AG	02_AG	N/A	N/A	CRF02_AG
	72676	02_AG	02_AG	02_AG	N/A	N/A	CRF02_AG
	73205	02_AG	02_AG	02_AG	N/A	N/A	CRF02_AG
	73206	02_AG	02_AG	02_AG	N/A	N/A	CRF02_AG
	82451	02_AG	02_AG	02_AG	N/A	N/A	CRF02_AG
	1000578	02_AG	02_AG	02_AG	N/A	A1/G	CRF02_AG
	1000833	02_AG	02_AG	02_AG	N/A	N/A	CRF02_AG
	83603	02_AG	02_AG	02_AG	N/A	A1/G	CRF02_AG
	1000490	02_AG	02_AG	02_AG	N/A	A1/G	CRF02_AG
PR-MZ766949;RT-MZ767260	57035	02_AG	02_AG	02_AG	N/A	A1/G	CRF02_AG
	63896	02_AG	02_AG	02_AG	N/A	A1/G	CRF02_AG
	67798	02_AG	02_AG	02_AG	N/A	A1/G	CRF02_AG
	73860	02_AG	02_AG	02_AG	N/A	A1/G	CRF02_AG
PR-MZ767146;RT-MZ767458	80239	02_AG	02_AG	02_AG	N/A	A1/G	CRF02_AG
PR-MZ767176;RT-MZ767488	83601	02_AG	02_AG	02_AG	N/A	A1/G	CRF02_AG
	1000678	02_AG	02_AG	02_AG	N/A	N/A	CRF02_AG
	1000900	02_AG	02_AG	02_AG	N/A	N/A	CRF02_AG
	1000868	02_AG	02_AG	02_AG	N/A	N/A	CRF02_AG
	1000950	02_AG	02_AG	02_AG	N/A	A1/G	CRF02_AG
	1000958	02_AG	02_AG	02_AG	N/A	A1/G	CRF02_AG
	1000980	02_AG	02_AG	02_AG	N/A	A1/G	CRF02_AG
	87601	02_AG	02_AG	02_AG	N/A	A1/G	CRF02_AG
	88950	02_AG	02_AG	02_AG	N/A	A1/G	CRF02_AG
	1000957	02_AG	02_AG	02_AG	N/A	A1/G	CRF02_AG
	87465	02_AG	02_AG	02_AG	N/A	A1/G	CRF02_AG
	1000857	02_AG	02_AG	02_AG	N/A	N/A	CRF02_AG
	1000752	02_AG	02_AG	02_AG	N/A	N/A	CRF02_AG
	1000821	02_AG	02_AG	02_AG	N/A	N/A	CRF02_AG
	1000803	02_AG	02_AG	02_AG	N/A	N/A	CRF02_AG
	1000911	02_AG	02_AG	02_AG	N/A	N/A	CRF02_AG
	1000566	01_AE	01_AE	01_AE	01_AE(A1/Unknown-j)	01_AE(A1/Unknown-j)	CRF01_AE
PR-MZ766934;RT-MZ767246	1000122	01_AE	01_AE	01_AE	01_AE(A1/Unknown-j)	01_AE(A1/Unknown-j)	CRF01_AE
	1000965	01_AE	01_AE	01_AE	01_AE(A1/Unknown-j)	01_AE(A1/Unknown-j)	CRF01_AE
	1000972	01_AE	01_AE	01_AE	01_AE(A1/Unknown-j)	01_AE(A1/Unknown-j)	CRF01_AE
	57032	01_AE	01_AE	01_AE	01_AE(A1/Unknown-j)	01_AE(A1/Unknown-j)	CRF01_AE
	64288	01_AE	01_AE	01_AE	01_AE(A1/Unknown-j)	01_AE(A1/Unknown-j)	CRF01_AE
PR-MZ767016;RT-MZ767328	65405	01_AE	01_AE	01_AE	01_AE(A1/Unknown-j)	01_AE(A1/Unknown-j)	CRF01_AE
	57030	01_AE	01_AE	01_AE	01_AE(A1/Unknown-j)	01_AE(A1/Unknown-j)	CRF01_AE
	66718	01_AE	01_AE	01_AE	01_AE(A1/Unknown-j)	01_AE(A1/Unknown-j)	CRF01_AE
	61564	01_AE	01_AE	01_AE	01_AE(A1/Unknown-j)	01_AE(A1/Unknown-j)	CRF01_AE
	66959	01_AE	01_AE	01_AE	01_AE(A1/Unknown-j)	01_AE(A1/Unknown-j)	CRF01_AE
	66427	01_AE	01_AE	01_AE	01_AE(A1/Unknown-j)	01_AE(A1/Unknown-j)	CRF01_AE
	71446	01_AE	01_AE	01_AE	01_AE(A1/Unknown-j)	01_AE(A1/Unknown-j)	CRF01_AE
	71896	01_AE	01_AE	01_AE	01_AE(A1/Unknown-j)	01_AE(A1/Unknown-j)	CRF01_AE
	70843	01_AE	01_AE	01_AE	01_AE(A1/Unknown-j)	01_AE(A1/Unknown-j)	CRF01_AE
	71897	01_AE	01_AE	01_AE	01_AE(A1/Unknown-j)	01_AE(A1/Unknown-j)	CRF01_AE
	78217	01_AE	01_AE	01_AE	01_AE(A1/Unknown-j)	01_AE(A1/Unknown-j)	CRF01_AE
	80782	01_AE	01_AE	01_AE	01_AE(A1/Unknown-j)	01_AE(A1/Unknown-j)	CRF01_AE
	81224	01_AE	01_AE	01_AE	01_AE(A1/Unknown-j)	01_AE(A1/Unknown-j)	CRF01_AE
	75307	01_AE	01_AE	01_AE	01_AE(A1/Unknown-j)	01_AE(A1/Unknown-j)	CRF01_AE
	81990	01_AE	01_AE	01_AE	01_AE(A1/Unknown-j)	01_AE(A1/Unknown-j)	CRF01_AE
	85548	01_AE	01_AE	01_AE	01_AE(A1/Unknown-j)	01_AE(A1/Unknown-j)	CRF01_AE
	85559	01_AE	01_AE	01_AE	01_AE(A1/Unknown-j)	01_AE(A1/Unknown-j)	CRF01_AE
	86195	01_AE	01_AE	01_AE	01_AE(A1/Unknown-j)	01_AE(A1/Unknown-j)	CRF01_AE
	89782	01_AE	01_AE	01_AE	01_AE(A1/Unknown-j)	01_AE(A1/Unknown-j)	CRF01_AE
PR-MZ767240;RT-MZ767552	89776	01_AE	01_AE	01_AE	01_AE(A1/Unknown-j)	01_AE(A1/Unknown-j)	CRF01_AE
	71544	01_AE	01_AE	01_AE	01_AE(A1/Unknown-j)	N/A	CRF01_AE
	1000124	01_AE	01_AE	01_AE	01_AE(A1/Unknown-j)	N/A	CRF01_AE
	1000412	01_AE	01_AE	01_AE	01_AE(A1/Unknown-j)	01_AE(A1/Unknown-j)	CRF01_AE
	1000799	01_AE	01_AE	01_AE	01_AE(A1/Unknown-j)	N/A	CRF01_AE
	1000777	01_AE	01_AE	01_AE	01_AE(A1/Unknown-j)	01_AE(A1/Unknown-j)	CRF01_AE
	1000781	01_AE	01_AE	01_AE	01_AE(A1/Unknown-j)	N/A	CRF01_AE
	1000356	01_AE/K(K.CM.96.96CM_MP535)	01_AE	01_AE	01_AE(A1/Unknown-j)	01_AE(A1/Unknown-j)	CRF01_AE	Final determination of HIV-1 subtyping by phylogeny
	73665	A3/01_AE/K(K.CM.96.96CM_MP535)	01_AE	01_AE	01_AE(A1/Unknown-j)	01_AE(A1/Unknown-j)	CRF01_AE	Final determination of HIV-1 subtyping by phylogeny
	70500	01_AE	01_AE/B(B.FR.83.HXB2_LAI_IIIB_BRU)	01_AE	01_AE/B	01_AE/B	CRF01_AE	Final determination of HIV-1 subtyping by phylogeny
	71259	01_AE	01_AE/B(B.FR.83.HXB2_LAI_IIIB_BRU)	01_AE	01_AE/B	01_AE/B	CRF01_AE	Final determination of HIV-1 subtyping by phylogeny
	70786	B	01_AE/B	01_AE/B	N/A	N/A	CRF01_AE/B	Final determination of HIV-1 subtyping by phylogeny
	70787	B	01_AE/B	01_AE/B	N/A	N/A	CRF01_AE/B	Final determination of HIV-1 subtyping by phylogeny
	82438	B	01_AE	01_AE/B	N/A	N/A	CRF01_AE/B	Final determination of HIV-1 subtyping by phylogeny
	1000378	02_AG	A3/01_AE	02_AG/01_AE/A3	N/A	A3/02_AG/01_AE	CRF01_AE/CRF02_AG/A3
	1000501	02_AG	A3/01_AE	02_AG/01_AE/A3	N/A	A3/02_AG/01_AE	CRF01_AE/CRF02_AG/A3
	1000553	02_AG	A3/01_AE	02_AG/01_AE/A3	N/A	A3/02_AG/01_AE	CRF01_AE/CRF02_AG/A3
	66122	02_AG	A3/01_AE	02_AG/01_AE/A3	N/A	A3/02_AG/01_AE	CRF01_AE/CRF02_AG/A3
	66654	02_AG	A3/01_AE	02_AG/01_AE/A3	N/A	A3/02_AG/01_AE	CRF01_AE/CRF02_AG/A3
	70264	02_AG	A3	02_AG/01_AE/A3	N/A	A3/02_AG/01_AE	CRF01_AE/CRF02_AG/A3	Final determination of HIV-1 subtyping by phylogeny
	71767	02_AG	A3/01_AE	02_AG/01_AE/A3	N/A	A3/02_AG/01_AE	CRF01_AE/CRF02_AG/A3
	72339	02_AG	A3/01_AE	02_AG/01_AE/A3	N/A	A3/02_AG/01_AE	CRF01_AE/CRF02_AG/A3
	74004	02_AG	A3/01_AE	02_AG/01_AE/A3	N/A	A3/02_AG/01_AE	CRF01_AE/CRF02_AG/A3
	78536	02_AG	A3/01_AE	02_AG/01_AE/A3	N/A	A3/02_AG/01_AE	CRF01_AE/CRF02_AG/A3
	80907	02_AG	A3/01_AE	02_AG/01_AE/A3	N/A	A3/02_AG/01_AE	CRF01_AE/CRF02_AG/A3
	81234	02_AG	A3/01_AE	02_AG/01_AE/A3	N/A	A3/02_AG/01_AE	CRF01_AE/CRF02_AG/A3
	82794	02_AG	A3/01_AE	02_AG/01_AE/A3	N/A	A3/02_AG/01_AE	CRF01_AE/CRF02_AG/A3
	82815	02_AG	A3/01_AE	02_AG/01_AE/A3	N/A	A3/02_AG/01_AE	CRF01_AE/CRF02_AG/A3
	85576	02_AG	A3/01_AE	02_AG/01_AE/A3	N/A	A3/02_AG/01_AE	CRF01_AE/CRF02_AG/A3
	87233	02_AG	A3/01_AE	02_AG/01_AE/A3	N/A	A3/02_AG	CRF01_AE/CRF02_AG/A3	Final determination of HIV-1 subtyping by phylogeny
	88067	02_AG	A1/A3/01_AE	02_AG/01_AE/A3/A1	N/A	A3/02_AG/01_AE	CRF01_AE/CRF02_AG/A3	Final determination of HIV-1 subtyping by phylogeny
	89514	02_AG	A3/01_AE	02_AG/01_AE/A3	N/A	A3/02_AG/01_AE	CRF01_AE/CRF02_AG/A3
	1000923	02_AG	A3/01_AE	02_AG/01_AE/A3	N/A	02_AG/01_AE	CRF01_AE/CRF02_AG/A3	Final determination of HIV-1 subtyping by phylogeny
	1000743	02_AG	A3/01_AE	02_AG/01_AE/A3	N/A	N/A	CRF01_AE/CRF02_AG/A3
	1000642	02_AG	A3/01_AE	02_AG/01_AE/A3	N/A	N/A	CRF01_AE/CRF02_AG/A3
	1000710	02_AG	A3/01_AE	02_AG/01_AE/A3	N/A	N/A	CRF01_AE/CRF02_AG/A3
	1000770	02_AG	A3/01_AE	02_AG/01_AE/A3	N/A	N/A	CRF01_AE/CRF02_AG/A3
PR-MZ766985;RT-MZ767297	62478	F1	B	B/F1	N/A	B,F1	B/F1
	64006	F1	B	B/F1	B/F1	B,F1	B/F1
	66656	F1	B/F1	B/F1	B/F1	B,F1	B/F1
PR-MZ767165;RT-MZ767477	82700	F1	B	B/F1	B/F1	B,F1	B/F1
	75247	F1	B	B/F1	B/F1	B,F1	B/F1
	82699	F1	B	B/F1	B/F1	B,F1	B/F1
PR-MZ766986;RT-MZ767298	62697	F1	B	B/F1	B/F1	B,F1	B/F1
	87001	F1	B	B/F1	N/A	B,F1	B/F1
	87024	F1	B	B/F1	N/A	B,F1	B/F1
	1000859	F1	B/F1	B/F1	N/A	B,F1	B/F1
	1000746	F1	B	B/F1	N/A	N/A	B/F1
	79109	F1	B	B/F1	B/F1	B,F1	B/F1
	79343	F1	B	B/F1	B/F1	B,F1	B/F1
	62689	B/F1	B	B/F1	N/A	B,F1	B/F1
	1000903	F1	B	B/F1	N/A	N/A	B/F1
	1000769	A4/02_AG	02_AG	A4/02_AG	N/A	N/A	A4/02_AG
	1000930	A4/02_AG	02_AG	A4/02_AG	N/A	N/A	A4/02_AG
	1000514	A4/02_AG	02_AG	A4/02_AG	N/A	N/A	A4/02_AG
	67053	A4/02_AG	02_AG	A4/02_AG	N/A	N/A	A4/02_AG
	73160	A4/02_AG	02_AG	A4/02_AG	N/A	N/A	A4/02_AG
	74113	A4/02_AG	02_AG	A4/02_AG	N/A	N/A	A4/02_AG
	79455	A4	02_AG	A4/02_AG	N/A	N/A	A4/02_AG
	86845	A4	02_AG	A4/02_AG	N/A	N/A	A4/02_AG
	1000496	A4/02_AG	02_AG	A4/02_AG	N/A	N/A	A4/02_AG
	1000932	A4/02_AG	02_AG	A4/02_AG	N/A	N/A	A4/02_AG
	1000934	A4/02_AG	02_AG	A4/02_AG	N/A	N/A	A4/02_AG
	80743	A4/02_AG	02_AG	A4/02_AG	N/A	N/A	A4/02_AG
	83336	A4/02_AG	02_AG	A4/02_AG	N/A	N/A	A4/02_AG
	1000831	A4/02_AG	02_AG	A4/02_AG	N/A	N/A	A4/02_AG
	1000625	A6	A6/B	A6/B	A6/B	N/A	A6/B
	88190	B	A6	A6/B	N/A	A6,B	A6/B
	1000288	B	A6/B	A6/B	A6/B	A6,B	A6/B
	1000267	B	A6	A6/B	N/A	N/A	A6/B
	1000600	A3,A6,A8,B	B	A6/B	N/A	A6,B	A6/B	Final determination of HIV-1 subtyping by phylogeny
	1000320	A6	A6/B	A6/B	A6/B	A6,B	A6/B
	1000343	A6	A6/B	A6/B	A6/B	N/A	A6/B
	1000349	A6	A6/B	A6/B	A6/B	N/A	A6/B
	1000394	C	A1	C/A1	N/A	A1/C	C/A1
	1000532	C	A1	C/A1	N/A	A1/C	C/A1
	1000544	C	A1	C/A1	N/A	A1/C	C/A1
	84808	C	A1	C/A1	N/A	A1/C	C/A1
	89513	C	A1	C/A1	N/A	A1/C	C/A1
	69734	C	A1/C	C/A1	N/A	N/A	C/A1
	78920	02_AG	B	02_AG/B	N/A	CRF02_AG/B	CRF02_AG/B
	83493	02_AG	B	02_AG/B	N/A	CRF02_AG/B	CRF02_AG/B
PR-MZ767182;RT-MZ767494	84037	02_AG	B	02_AG/B	N/A	CRF02_AG/B	CRF02_AG/B
	1000942	02_AG	B	02_AG/B	N/A	N/A	CRF02_AG/B
	1000731	02_AG	B	02_AG/B	N/A	N/A	CRF02_AG/B
	87464	02_AG	02_AG/B	02_AG/B	N/A	CRF02_AG/B	CRF02_AG/B
	1000521	02_AG	A6	02_AG/A6	N/A	N/A	CRF02_AG/A6
	1000588	02_AG	A6	02_AG/A6	N/A	N/A	CRF02_AG/A6
	1000344	02_AG	A6	02_AG/A6	N/A	02_AG/A6	CRF02_AG/A6
	72786	AG	G	02_AG/A1/G	N/A	N/A	CRF02_AG/G
PR-MZ767179;RT-MZ767491	83954	A1/02_AG/G	G	02_AG/A1/G	N/A	N/A	CRF02_AG/G
	85779	02_AG	G	02_AG/A1/G/K	N/A	N/A	CRF02_AG/G
	72188	AG/G	G	02_AG/G	N/A	N/A	CRF02_AG/G
	1000283	AG/G	G	02_AG/G	N/A	N/A	CRF02_AG/G
	1000669	G	AG/G	02_AG/G	N/A	02_AG/G	CRF02_AG/G
	66657	B	B/C	B/C	B/C	B/C	B/C
	65699	B	B/C	B/C	B/C	B/C	B/C
	72220	B	B/C	B/C	B/C	B/C	B/C
	1000652	B	B/C	B/C	B/C	B/C	B/C
	71487	B	B/D(D.UG.94.94UG114)	B/D(D.UG.94.94UG114)	N/A	N/A	B/D
	80405	B	B/D	B/D	N/A	N/A	B/D
	89194	D/B	D/B	B/D	N/A	N/A	B/D
	80994	B/D	B	B/D	N/A	N/A	B/D
	88192	B/D	B	B/D	N/A	N/A	B/D
	1000754	01_AE	01_AE/B	01_AE/B	N/A	CRF01_AE/B	CRF01_AE/B-Minor subtypes	Final determination of HIV-1 subtyping by phylogeny
	1000809	01_AE	B	01_AE/B/A1	AE/B	CRF01_AE/B/A1	CRF01_AE/B/A1-Minor subtypes	Final determination of HIV-1 subtyping by phylogeny
PR-MZ767155,RT-MZ767467	81238	A1/A4/C	C	A1/C	N/A	N/A	A1/A4/C-Minor subtypes
	81239	A1	C	A1/C	N/A	N/A	A1/C-Minor subtypes
	79639	A6	B	A6/B	N/A	N/A	A6/B-Minor subtypes
	1000910	D	B/D/C	B/D/C	N/A	N/A	B/D/C-Minor subtypes
	77503	B	B/G	B/G	N/A	N/A	B/G-Minor subtypes
	1000832	A7/01_AE	01_AE	01_AE/A7	01_AE	N/A	CRF01_AE/A7-Minor subtypes
	1000920	AE/AG	01_AE	01_AE/02_AG/A2	01_AE	N/A	CRF01_AE/CRF02_AG/A2-Minor subtypes	Final determination of HIV-1 subtyping by phylogeny
	1000851	01_AE/02_AG	02_AG	01_AE/02_AG	N/A	N/A	CRF01_AE/CRF02_AG-Minor subtypes
	1000846	A7/K	02_AG	A7/02_AG	N/A	N/A	A7/K/CRF02_AG-Minor subtypes
	69111	A7/02_AG	F1/K	02_AG/F1/K	N/A	N/A	A7/CRF02_AG/F1/K-Minor subtypes
	88864	G	B/G	B/G	N/A	N/A	G/B/G-Minor subtypes
PR-MZ767207;RT-MZ767519	87555	02_AG	A4/F1/02_AG	02_AG/A4/F1	N/A	N/A	CRG02_AG/A4/F1-Minor subtypes
	83456	02_AG	A4/G/02_AG	02_AG/A4/G	N/A	N/A	CRF02_AG/G/A4-Minor subtypes
PR-MZ767101;RT-MZ767413	74896	G	G/H	G/H	N/A	N/A	G/G/H-Minor subtypes
	82664	G	G/H	G/H	N/A	N/A	G/G/H-Minor subtypes
PR-MZ767128;RT-MZ767440	78779	A1	D	A1/D	N/A	A1/D	A1/D-Minor subtypes
	87198	02_AG/B	02_AG	02_AG/B	N/A	02_AG/B	CRF02_AG/B-Minor subtypes
